# Supplementary material for: Association of ROX Index with Mechanical Ventilator Use in Sepsis Patients in the Emergency Department
Source: J Clin Med. 2022 Jan 11;11(2):342. doi: 10.3390/jcm11020342 (PMC8779773; doi:10.3390/jcm11020342)
Supplement: Supplementary file 1 [file jcm-11-00342-s001.zip]

Archive with 1 entries (1 files):
- jcm-1516582-supplementary.pdf
